# Supplementary material for: Evidence for increased breakthrough rates of SARS-CoV-2 variants of concern in BNT162b2-mRNA-vaccinated individuals
Source: Nat Med. 2021 Jun 14;27(8):1379–84. doi: 10.1038/s41591-021-01413-7 (PMC8363499; doi:10.1038/s41591-021-01413-7)
Supplement: Supplementary file 4 — A list of all additional publicly available Israeli sequences from GISAID used in the study. [file 41591_2021_1413_MOESM4_ESM.xlsx]

## Sheet: table_S2
virus_name	gisaid_Accession_ID	collection_date
hCoV-19/Israel/CVL-n25924/2020	EPI_ISL_514279	2020-07-20
hCoV-19/Israel/CVL-n26800/2020	EPI_ISL_514306	2020-07-24
hCoV-19/Israel/CVL-n18416/2020	EPI_ISL_516895	2020-06-04
hCoV-19/Israel/CVL-n25947/2020	EPI_ISL_514281	2020-07-20
hCoV-19/Israel/CVL-n26156/2020	EPI_ISL_514292	2020-07-20
hCoV-19/Israel/CVL4572/2020	EPI_ISL_516913	2020-06-15
hCoV-19/Israel/CVL-n25334/2020	EPI_ISL_514266	2020-07-00
hCoV-19/Israel/CVL-n26389/2020	EPI_ISL_514297	2020-07-21
hCoV-19/Israel/CVL-n19050/2020	EPI_ISL_516899	2020-06-05
hCoV-19/Israel/CVL-n26427/2020	EPI_ISL_514301	2020-07-21
hCoV-19/Israel/CVL-n26150/2020	EPI_ISL_514291	2020-07-20
hCoV-19/Israel/CVL-n25867/2020	EPI_ISL_514270	2020-07-20
hCoV-19/Israel/ISR_NH_GD2_0714/2020	EPI_ISL_594160	2020-07-14
hCoV-19/Israel/CVL5757/2020	EPI_ISL_516918	2020-06-24
hCoV-19/Israel/CVL5421/2020	EPI_ISL_516917	2020-06-21
hCoV-19/Israel/CVL-n26495/2020	EPI_ISL_514304	2020-07-22
hCoV-19/Israel/ISR_JP0320/2020	EPI_ISL_419211	2020-02-23
hCoV-19/Israel/CVL-s2049/2020	EPI_ISL_575332	2020-09-01
hCoV-19/Israel/CVL-n17054/2020	EPI_ISL_516885	2020-06-01
hCoV-19/Israel/CVL-n25872/2020	EPI_ISL_514272	2020-07-20
hCoV-19/Israel/CVL-n17916/2020	EPI_ISL_516889	2020-06-02
hCoV-19/Israel/CVL-n17953/2020	EPI_ISL_516891	2020-06-03
hCoV-19/Israel/CVL-n896/2020	EPI_ISL_649094	2020-02-27
hCoV-19/Israel/CVL5786/2020	EPI_ISL_516919	2020-06-25
hCoV-19/Israel/CVL-n26456/2020	EPI_ISL_514303	2020-07-21
hCoV-19/Israel/CVL-n25955/2020	EPI_ISL_514282	2020-07-20
hCoV-19/Israel/CVL-n25904/2020	EPI_ISL_514275	2020-07-19
hCoV-19/Israel/ISR_NH_MA_0727/2020	EPI_ISL_594158	2020-07-27
hCoV-19/Israel/CVL-s2057/2020	EPI_ISL_575333	2020-09-01
hCoV-19/Israel/CVL-n25794/2020	EPI_ISL_514268	2020-07-19
hCoV-19/Israel/CVL-n25909/2020	EPI_ISL_514277	2020-07-20
hCoV-19/Israel/CVL34959/2020	EPI_ISL_516912	2020-07-05
hCoV-19/Israel/CVL-n26455/2020	EPI_ISL_514302	2020-07-21
hCoV-19/Israel/CVL-n25863/2020	EPI_ISL_514269	2020-07-20
hCoV-19/Israel/CVL-n19042/2020	EPI_ISL_516898	2020-06-05
hCoV-19/Israel/CVL-n26111/2020	EPI_ISL_514284	2020-07-20
hCoV-19/Israel/CVL-n18346/2020	EPI_ISL_516893	2020-06-04
hCoV-19/Israel/CVL-n18467/2020	EPI_ISL_516896	2020-06-04
hCoV-19/Israel/CVL-n-14266/2020	EPI_ISL_474995	2020-00-00
hCoV-19/Israel/CVL-n26122/2020	EPI_ISL_514287	2020-07-20
hCoV-19/Israel/CVL6027/2020	EPI_ISL_516921	2020-06-28
hCoV-19/Israel/CVL-n18311/2020	EPI_ISL_516892	2020-06-04
hCoV-19/Israel/CVL-n25886/2020	EPI_ISL_514274	2020-07-20
hCoV-19/Israel/CVL-n18352/2020	EPI_ISL_516894	2020-06-04
hCoV-19/Israel/CVL4575/2020	EPI_ISL_516914	2020-06-15
hCoV-19/Israel/CVL-n26166/2020	EPI_ISL_514293	2020-07-20
hCoV-19/Israel/ISR_NH_GD1_0714/2020	EPI_ISL_594159	2020-07-14
hCoV-19/Israel/CVL-n26425/2020	EPI_ISL_514300	2020-07-21
hCoV-19/Israel/CVL-n26131/2020	EPI_ISL_514288	2020-07-20
hCoV-19/Israel/CVL4577/2020	EPI_ISL_516915	2020-06-15
hCoV-19/Israel/CVL1610/2020	EPI_ISL_516910	2020-07-03
hCoV-19/Israel/CVL-n26412/2020	EPI_ISL_514299	2020-07-21
hCoV-19/Israel/CVL-s2064/2020	EPI_ISL_575334	2020-09-01
hCoV-19/Israel/CVL5972/2020	EPI_ISL_516920	2020-06-26
hCoV-19/Israel/CVL-n17051/2020	EPI_ISL_516884	2020-06-01
hCoV-19/Israel/CVL-n26134/2020	EPI_ISL_514289	2020-07-20
hCoV-19/Israel/CVL-n19140/2020	EPI_ISL_516900	2020-06-08
hCoV-19/Israel/CVL1196/2020	EPI_ISL_516905	2020-06-29
hCoV-19/Israel/CVL-n17372/2020	EPI_ISL_516887	2020-06-02
hCoV-19/Israel/CVL-n26167/2020	EPI_ISL_514294	2020-07-20
hCoV-19/Israel/CVL-n17884/2020	EPI_ISL_516888	2020-06-02
hCoV-19/Israel/CVL1198/2020	EPI_ISL_516906	2020-06-28
hCoV-19/Israel/CVL-n25907/2020	EPI_ISL_514276	2020-07-20
hCoV-19/Israel/CVL-n19018/2020	EPI_ISL_516897	2020-06-05
hCoV-19/Israel/CVL1808/2020	EPI_ISL_516911	2020-07-05
hCoV-19/Israel/CVL1060/2020	EPI_ISL_516901	2020-06-29
hCoV-19/Israel/CVL-n25870/2020	EPI_ISL_514271	2020-07-20
hCoV-19/Israel/ISR_NH_GD3_0726/2020	EPI_ISL_594162	2020-07-26
hCoV-19/Israel/CVL-n26168/2020	EPI_ISL_514295	2020-07-20
hCoV-19/Israel/CVL1133/2020	EPI_ISL_516903	2020-06-29
hCoV-19/Israel/CVL-n26400/2020	EPI_ISL_514298	2020-07-21
hCoV-19/Israel/CVL-n26099/2020	EPI_ISL_514283	2020-07-20
hCoV-19/Israel/CVL1322/2020	EPI_ISL_516907	2020-06-30
hCoV-19/Israel/CVL-n17112/2020	EPI_ISL_516886	2020-06-01
hCoV-19/Israel/CVL1130/2020	EPI_ISL_516902	2020-06-29
hCoV-19/Israel/CVL-n17925/2020	EPI_ISL_516890	2020-06-03
hCoV-19/Israel/CVL-n26496/2020	EPI_ISL_514305	2020-07-23
hCoV-19/Israel/CVL-n26140/2020	EPI_ISL_514290	2020-07-20
hCoV-19/Israel/CVL1195/2020	EPI_ISL_516904	2020-06-29
hCoV-19/Israel/CVL-n26170/2020	EPI_ISL_514296	2020-07-20
hCoV-19/Israel/ISR_NH_AS_0625/2020	EPI_ISL_594157	2020-06-25
hCoV-19/Israel/CVL-n26112/2020	EPI_ISL_514285	2020-07-20
hCoV-19/Israel/CVL-n25929/2020	EPI_ISL_514280	2020-07-20
hCoV-19/Israel/CVL-n26113/2020	EPI_ISL_514286	2020-07-20
hCoV-19/Israel/CVL-n25922/2020	EPI_ISL_514278	2020-07-20
hCoV-19/Israel/CVL-64-ngs/2020	EPI_ISL_776602	2020-12-24
hCoV-19/Israel/CVL-616ngs/2020	EPI_ISL_889080	2020-12-29
hCoV-19/Israel/CVL-645ngs/2020	EPI_ISL_889089	2020-12-29
hCoV-19/Israel/CVL-618ngs/2020	EPI_ISL_889024	2020-12-29
hCoV-19/Israel/CVL-71-ngs/2020	EPI_ISL_776605	2020-12-24
hCoV-19/Israel/CVL-938ngs/2020	EPI_ISL_889149	2020-12-31
hCoV-19/Israel/CVL-279-ngs/2020	EPI_ISL_776788	2020-12-27
hCoV-19/Israel/CVL-620ngs/2020	EPI_ISL_889082	2020-12-29
hCoV-19/Israel/CVL-434ngs/2020	EPI_ISL_889066	2020-12-27
hCoV-19/Israel/CVL-2028/2021	EPI_ISL_944374	2021-01-11
hCoV-19/Israel/CVL-2420/2021	EPI_ISL_944377	2021-01-13
hCoV-19/Israel/CVL-649ngs/2020	EPI_ISL_889093	2020-12-29
hCoV-19/Israel/CVL-925ngs/2020	EPI_ISL_889139	2020-12-31
hCoV-19/Israel/CVL-2403/2021	EPI_ISL_944376	2021-01-13
hCoV-19/Israel/CVL-652ngs/2020	EPI_ISL_889096	2020-12-29
hCoV-19/Israel/CVL-895ngs/2020	EPI_ISL_889250	2020-12-30
hCoV-19/Israel/CVL-15-ngs/2020	EPI_ISL_776603	2020-12-24
hCoV-19/Israel/CVL-936ngs/2020	EPI_ISL_889147	2020-12-31
hCoV-19/Israel/CVL-619ngs/2020	EPI_ISL_889081	2020-12-29
hCoV-19/Israel/CVL-679ngs/2020	EPI_ISL_889108	2020-12-29
hCoV-19/Israel/CVL-68/2020	EPI_ISL_944373	2020-12-24
hCoV-19/Israel/CVL-599-ngs/2020	EPI_ISL_804202	2020-12-29
hCoV-19/Israel/CVL-622ngs/2020	EPI_ISL_889026	2020-12-29
hCoV-19/Israel/CVL-2536/2021	EPI_ISL_944191	2021-01-14
hCoV-19/Israel/CVL-2078/2021	EPI_ISL_944189	2021-01-12
hCoV-19/Israel/CVL-91-ngs/2020	EPI_ISL_776604	2020-12-27
hCoV-19/Israel/CVL-646ngs/2020	EPI_ISL_889090	2020-12-29
hCoV-19/Israel/CVL-734ngs/2020	EPI_ISL_889123	2020-12-29
hCoV-19/Israel/CVL-977ngs/2020	EPI_ISL_889290	2020-12-31
hCoV-19/Israel/CVL-665ngs/2020	EPI_ISL_889100	2020-12-29
hCoV-19/Israel/CVL-5-ngs/2020	EPI_ISL_814125	2020-12-24
hCoV-19/Israel/CVL-77/2020	EPI_ISL_944188	2020-12-24
hCoV-19/Israel/CVL-76/2020	EPI_ISL_944193	2020-12-24
hCoV-19/Israel/CVL-891ngs/2020	EPI_ISL_889249	2020-12-30
hCoV-19/Israel/CVL-968ngs/2020	EPI_ISL_889281	2020-12-31
hCoV-19/Israel/CVL-69-ngs/2020	EPI_ISL_776606	2020-12-24
hCoV-19/Israel/CVL-1060/2021	EPI_ISL_944198	2021-01-03
hCoV-19/Israel/CVL-16-ngs/2020	EPI_ISL_814173	2020-12-24
hCoV-19/Israel/CVL-944ngs/2020	EPI_ISL_889152	2020-12-31
hCoV-19/Israel/CVL-795ngs/2020	EPI_ISL_889131	2020-12-29
hCoV-19/Israel/CVL-2531/2021	EPI_ISL_944199	2021-01-14
hCoV-19/Israel/CVL-901ngs/2020	EPI_ISL_889252	2020-12-30
hCoV-19/Israel/CVL-2410/2021	EPI_ISL_944372	2021-01-13
hCoV-19/Israel/CVL-1056/2021	EPI_ISL_944378	2021-01-03
hCoV-19/Israel/CVL-610ngs/2020	EPI_ISL_889079	2020-12-29
hCoV-19/Israel/CVL-621ngs/2020	EPI_ISL_889025	2020-12-29
hCoV-19/Israel/CVL-5/2020	EPI_ISL_944371	2020-12-24
hCoV-19/Israel/CVL-45-ngs/2020	EPI_ISL_776607	2020-12-24
hCoV-19/Israel/CVL-934ngs/2020	EPI_ISL_889145	2020-12-31
hCoV-19/Israel/CVL-427ngs/2020	EPI_ISL_889174	2020-12-28
hCoV-19/Israel/CVL-482ngs/2020	EPI_ISL_804056	2020-12-28
hCoV-19/Israel/CVL-35/2020	EPI_ISL_944196	2020-12-24
hCoV-19/Israel/CVL-617ngs/2020	EPI_ISL_889023	2020-12-29
hCoV-19/Israel/CVL-76-ngs/2020	EPI_ISL_814109	2020-12-24
hCoV-19/Israel/CVL-2556/2021	EPI_ISL_944375	2021-01-14
hCoV-19/Israel/CVL-2046/2021	EPI_ISL_944203	2021-01-11
hCoV-19/Israel/CVL-2402/2021	EPI_ISL_944190	2021-01-13
hCoV-19/Israel/CVL-588ngs/2020	EPI_ISL_804057	2020-12-29
hCoV-19/Israel/CVL-3464/2021	EPI_ISL_1073189	2021-01-25
hCoV-19/Israel/CVL-3237/2021	EPI_ISL_1073254	2021-01-20
hCoV-19/Israel/CVL-3240/2021	EPI_ISL_1073255	2021-01-20
hCoV-19/Israel/CVL-2678/2021	EPI_ISL_1073458	2021-01-04
hCoV-19/Israel/CVL-2730/2021	EPI_ISL_1073459	2021-01-04
hCoV-19/Israel/CVL-3020/2021	EPI_ISL_1073460	2021-01-20
hCoV-19/Israel/CVL-3022/2021	EPI_ISL_1073461	2021-01-20
hCoV-19/Israel/CVL-3025/2021	EPI_ISL_1073462	2021-01-20
hCoV-19/Israel/CVL-947/2020	EPI_ISL_1073463	2020-12-31
hCoV-19/Israel/CVL-4343/2021	EPI_ISL_1209473	2021-02-01
hCoV-19/Israel/CVL-3455/2021	EPI_ISL_1209484	2021-01-20
hCoV-19/Israel/CVL-4719/2021	EPI_ISL_1209520	2021-02-02
hCoV-19/Israel/CVL-4741/2021	EPI_ISL_1209524	2021-02-02
hCoV-19/Israel/CVL-1397/2021	EPI_ISL_1209536	2021-01-03
hCoV-19/Israel/CVL-4058/2021	EPI_ISL_1209556	2021-01-28
hCoV-19/Israel/CVL-4112/2021	EPI_ISL_1209561	2021-01-28
hCoV-19/Israel/CVL-1278/2020	EPI_ISL_1209811	2020-12-29
hCoV-19/Israel/CVL-4344/2021	EPI_ISL_1209830	2021-02-01
hCoV-19/Israel/CVL-1291/2020	EPI_ISL_1209933	2020-12-28
hCoV-19/Israel/CVL-1476/2021	EPI_ISL_1209934	2021-01-05
hCoV-19/Israel/CVL-3536/2021	EPI_ISL_1209936	2021-01-26
hCoV-19/Israel/CVL-4051/2021	EPI_ISL_1209937	2021-01-28
hCoV-19/Israel/CVL-4341/2021	EPI_ISL_1209938	2021-01-31
hCoV-19/Israel/CVL-4280/2021	EPI_ISL_1209939	2021-02-01
hCoV-19/Israel/CVL-4345/2021	EPI_ISL_1209940	2021-02-01
hCoV-19/Israel/CVL-4348/2021	EPI_ISL_1209941	2021-02-01
hCoV-19/Israel/CVL-4279/2021	EPI_ISL_1209942	2021-02-01
hCoV-19/Israel/CVL-4492/2021	EPI_ISL_1209943	2021-02-02
hCoV-19/Israel/CVL-4731/2021	EPI_ISL_1209944	2021-02-02
hCoV-19/Israel/CVL-4764/2021	EPI_ISL_1209945	2021-02-03
hCoV-19/Israel/CVL-4795/2021	EPI_ISL_1209946	2021-02-04
hCoV-19/Israel/CVL-1901/2020	EPI_ISL_944225	2020-12-31
hCoV-19/Israel/CVL-2450/2021	EPI_ISL_944251	2021-01-13
hCoV-19/Israel/CVL-2457/2021	EPI_ISL_944252	2021-01-13
hCoV-19/Israel/CVL-2482/2021	EPI_ISL_944253	2021-01-13
hCoV-19/Israel/CVL-2500/2021	EPI_ISL_944254	2021-01-13
hCoV-19/Israel/CVL-2032/2021	EPI_ISL_944411	2021-01-11
hCoV-19/Israel/CVL-2557/2021	EPI_ISL_944412	2021-01-15
